# Supplementary material for: Mn-Containing Bioactive Glass-Ceramics: BMP-2-Mimetic Peptide Covalent Grafting Boosts Human-Osteoblast Proliferation and Mineral Deposition
Source: Materials (Basel). 2022 Jul 1;15(13):4647. doi: 10.3390/ma15134647 (PMC9267458; doi:10.3390/ma15134647)
Supplement: Supplementary file 1 [file materials-15-04647-s001.zip]

Archive with 1 entries (1 files):
- materials-1763235-supplementary.pdf
